# Supplementary material for: Fine Mapping of a Pleiotropic Locus (BnUD1) Responsible for the Up-Curling Leaves and Downward-Pointing Siliques in Brassica napus
Source: Int J Mol Sci. 2023 Feb 4;24(4):3069. doi: 10.3390/ijms24043069 (PMC9965582; doi:10.3390/ijms24043069)
Supplement: Supplementary file 1 [file ijms-24-03069-s001.zip]

Archive with 1 entries (1 files):
- ijms-2146867-supplementary.pdf
